# Supplementary material for: Zinc(II) Terpyridine Complexes: Substituent Effect on Photoluminescence, Antiproliferative Activity, and DNA Interaction
Source: Molecules. 2019 Dec 10;24(24):4519. doi: 10.3390/molecules24244519 (PMC6943603; doi:10.3390/molecules24244519)
Supplement: Supplementary file 1 [file molecules-24-04519-s001.zip]

Archive with 8 entries (7 files):
- Supplementary File/
- Supplementary File/Checkcif_1568387 (compound 3).pdf
- Supplementary File/Checkcif_1568388  (compound 10).pdf
- Supplementary File/Checkcif_1568389 (compound 2).pdf
- Supplementary File/Checkcif_1568390 (compound 4).pdf
- Supplementary File/Checkcif_1568391 (compound 5).pdf
- Supplementary File/Checkcif_1568392 (compound 9).pdf
- Supplementary File/Molecules_Supporting Information.pdf
